# Supplementary material for: Within host selection for faster replicating bacterial symbionts
Source: PLoS One. 2018 Jan 18;13(1):e0191530. doi: 10.1371/journal.pone.0191530 (PMC5773213; doi:10.1371/journal.pone.0191530)
Supplement: S1 Text — (R) [file pone.0191530.s002.R]

# title: "Script to analyse WD0513 stability (and Wolbachia levels) in low and high Octomom copy number"
# author: "Luis Teixeira - Host microorganism interactions lab - Instituto Gulbenkian de Ciencia"
  
#libraries
library(tidyverse)
library(mgcv)
library(lme4)
library(lmerTest)
library(voxel)

#stats functions
#standard error
se <- function(x) sqrt(var(x)/length(x))


##Import and process data
Matched <- read.csv("S1_Data.csv", head=T, sep=",")
Matched$logwsp <- log2(Matched$Relative_wsp_abundance)
Matched$Plate_number <- as.factor(Matched$Plate_number)

#file without wMelCS_b for stats
Octocopy <- filter(Matched, Matched$Selection.line!="wMelCS_b")
Octocopy <- droplevels(Octocopy)
Octocopy$Selection.line <- relevel(Octocopy$Selection.line, ref="Low_copy")


#stats WD0513
statsWD0513 <- summarise(group_by(Matched,Selection.line,Timepoint),
                         median = median(Relative_WD0513_abundance),
                         mean = mean(Relative_WD0513_abundance), 
                         sd = sd(Relative_WD0513_abundance), 
                         CV = sd / mean)

statsWD0513

h_max <- max(statsWD0513$mean[statsWD0513$Selection.line == "High_copy"])
h_min <- min(statsWD0513$mean[statsWD0513$Selection.line == "High_copy"])
h_max
h_min
h_max - h_min

l_max <- max(statsWD0513$mean[statsWD0513$Selection.line == "Low_copy"])
l_min <- min(statsWD0513$mean[statsWD0513$Selection.line == "Low_copy"])
l_max
l_min
l_max - l_min


statsWD0513b <- summarise(group_by(Matched,Selection.line),
                          median = median(Relative_WD0513_abundance),
                          mean = mean(Relative_WD0513_abundance),
                          standard_error = se(Relative_WD0513_abundance),
                          Low_CI = mean(Relative_WD0513_abundance) - 1.96*se(Relative_WD0513_abundance),
                          High_CI = mean(Relative_WD0513_abundance) + 1.96*se(Relative_WD0513_abundance),
                          sd = sd(Relative_WD0513_abundance), 
                          CV = sd / mean)

statsWD0513b


#GAM

gam1 <- gam(Relative_WD0513_abundance ~ s(Timepoint,k=4) + Selection.line+ + te(Timepoint,by = Selection.line, k=4) +
              s(Plate_number,k=4, bs="re"),
              data=Octocopy)

summary(gam1)

gam2 <- gam(Relative_WD0513_abundance ~ s(Timepoint,k=4) + Selection.line + 
               s(Plate_number,k=4, bs="re"),
               data=Octocopy)
plot(gam2)

summary(gam2)


#Analyse wsp data
statswsp <- summarise(group_by(Octocopy,Selection.line,Timepoint),
                      median = median(Relative_wsp_abundance),
                      mean = mean(Relative_wsp_abundance), 
                      sd = sd(Relative_wsp_abundance), 
                      CV = sd / mean)

statswsp


#effect of selection line on titres
#mixed linear model
wsp_modelA <- lmer(logwsp~Selection.line * Timepoint + (1|Plate_number),data=Octocopy)
wsp_modelB <- lmer(logwsp~Selection.line + Timepoint + (1|Plate_number),data=Octocopy)
anova(wsp_modelA,wsp_modelB)

summary(wsp_modelB)

2^coef(summary(wsp_modelB))[2]

#effect of Octomom copy number within each line
#high copy
model_H1 <- lmer(logwsp~Timepoint * Relative_WD0513_abundance +
                       (1|Plate_number),
                     data=filter(Octocopy,Selection.line == "High_copy"))

model_H2 <- lmer(logwsp~Timepoint + Relative_WD0513_abundance +
                       (1|Plate_number),
                     data=filter(Octocopy,Selection.line == "High_copy"))

anova(model_H1,model_H2) 
summary(model_H2)

#low copy
model_L1 <- lmer(logwsp~Timepoint * Relative_WD0513_abundance +
                       (1|Plate_number),
                     data=filter(Octocopy,Selection.line == "Low_copy"))

model_L2 <- lmer(logwsp~Timepoint + Relative_WD0513_abundance +
                       (1|Plate_number),
                     data=filter(Octocopy,Selection.line == "Low_copy"))

anova(model_L1,model_L2) 
summary(model_L2)
